# Supplementary material for: Good to Know: Baseline Data on Feed Intake, Fecal Pellet Output and Intestinal Transit Time in Guinea Pig as a Frequently Used Model in Gastrointestinal Research
Source: Animals (Basel). 2021 May 28;11(6):1593. doi: 10.3390/ani11061593 (PMC8227794; doi:10.3390/ani11061593)
Supplement: Supplementary file 1 [file animals-11-01593-s001.zip]

Archive with 2 entries (2 files):
- animals-1185912-supplementary/supplementary data experiment 3.xlsx
- animals-1185912-supplementary/Supplementary figure after proof.pdf
