# Supplementary material for: Good to Know: Baseline Data on Feed Intake, Fecal Pellet Output and Intestinal Transit Time in Guinea Pig as a Frequently Used Model in Gastrointestinal Research
Source: Animals (Basel). 2021 May 28;11(6):1593. doi: 10.3390/ani11061593 (PMC8227794; doi:10.3390/ani11061593)
Supplement: Supplementary file 1 [file animals-11-01593-s001.zip › animals-1185912-supplementary/supplementary data experiment 3.xlsx]

## Sheet: wITT
date(s)	animal ID	sex	mean ITT (hrs)	time of appearance
2019-05-09	137	m	2.45	09:45:00
2019-05-15	117	f	4.15	11:15:00
2019-05-23	126	f	2.45	09:45:00
2019-06-04	160	m	5	12:00:00
2019-06-06	132	f	6.5	13:30:00
2019-06-12	131	f	7.5	14:30:00
2019-06-12	141	f	8	15:00:00
2019-07-01	140	m	3.5	10:30:00
2019-07-08	148	m	3.5	10:30:00
2019-07-08	146	m	2	09:00:00
2019-07-24	163	f	7.15	14:15:00
2019-07-24	166	f	6.45	13:45:00
01.08.19	155	m	8.5	15:30:00
2019-08-08	165	m	5.15	12:15:00
2020-01-20	218	f	3.5	10:30:00
2020-01-20	219	f	7	14:00:00
2020-01-20	193	m	5	12:00:00
2020-01-23	223	f	2.5	09:30:00
2020-01-23	216	m	3	10:00:00
2020-01-23	217	m	3	10:00:00
m: male
f: female
09.05.2019 (137)	(m,630 g)		15.05.2019 (117)	(f,659 g)		23.05.2019 (117)	(f,538 g)		04.06.2019 (160)	(m,630 g)		04.06.2019 (132)	(f,607 g)		12.06.2019 (131)	(f,548 g)		12.06.2019 (141)	(f,633 g)		01.07.2019 (140)	(m, 697 g)		08.07.2019 (148)	(m, 705 g)		08.07.2019 (146)	(m, 741 g)		24.07.2019 (166)	(f, 597g)		24.07.2019 (163)	(f, 566g)		01.08.2019 (155)	(m, 955 g)		01.08.2019 (165)	(m, 706 g)		20.01.2020 (218)	(f, 565 g)		20.01.2020 (219)	(f, 572 g)		20.01.2020 (193)	(m, 910 g)
time			time			time			time			time			time			time			time			time			time			time			time			time			time			time			time			time
07:00:00	Application carmine red		07:00:00	Application carmine red		07:00:00	Application carmine red		07:00:00	Application carmine red		07:00:00	Application carmine red		07:00:00	Application carmine red		07:00:00	Application carmine red		07:00:00	Application carmine red		07:00:00	Application carmine red		07:00:00	Application carmine red		07:00:00	Application carmine red		07:00:00	Application carmine red		07:00:00	Application carmine red		07:00:00	Application carmine red		07:00:00	Application carmine red		07:00:00	Application carmine red		07:00:00	Application carmine red
07:30:00			07:30:00	no fecal pellets		07:30:00			07:30:00			07:30:00			07:30:00			07:30:00			07:30:00			07:30:00			07:30:00			07:30:00			07:30:00			07:30:00			07:30:00			07:30:00			07:30:00			07:30:00
07:45:00			07:45:00	no fecal pellets		07:45:00			07:45:00			07:45:00			07:45:00			07:45:00			07:45:00			07:45:00			07:45:00			07:45:00			07:45:00			07:45:00			07:45:00			07:45:00			07:45:00			07:45:00
08:00:00			08:00:00	no fecal pellets		08:00:00			08:00:00			08:00:00			08:00:00			08:00:00			08:00:00			08:00:00			08:00:00			08:00:00			08:00:00			08:00:00			08:00:00			08:00:00			08:00:00			08:00:00
08:15:00			08:15:00	no fecal pellets		08:15:00			08:15:00			08:15:00			08:15:00			08:15:00			08:15:00			08:15:00			08:15:00			08:15:00			08:15:00			08:15:00			08:15:00			08:15:00			08:15:00			08:15:00
08:30:00			08:30:00	no fecal pellets		08:30:00			08:30:00			08:30:00			08:30:00			08:30:00			08:30:00			08:30:00			08:30:00			08:30:00			08:30:00			08:30:00			08:30:00			08:30:00			08:30:00			08:30:00
08:45:00			08:45:00	no fecal pellets		08:45:00			08:45:00			08:45:00			08:45:00			08:45:00			08:45:00			08:45:00			08:45:00			08:45:00			08:45:00			08:45:00			08:45:00			08:45:00			08:45:00			08:45:00
09:00:00			09:00:00	no fecal pellets		09:00:00			09:00:00			09:00:00			09:00:00			09:00:00			09:00:00			09:00:00			09:00:00	rot	ITT 2 h	09:00:00			09:00:00			09:00:00			09:00:00			09:00:00			09:00:00			09:00:00
09:15:00			09:15:00	no fecal pellets		09:15:00			09:15:00			09:15:00			09:15:00			09:15:00			09:15:00			09:15:00						09:15:00			09:15:00			09:15:00			09:15:00			09:15:00			09:15:00			09:15:00
09:30:00			09:30:00	no fecal pellets		09:30:00			09:30:00			09:30:00			09:30:00			09:30:00			09:30:00			09:30:00						09:30:00			09:30:00			09:30:00			09:30:00			09:30:00			09:30:00			09:30:00
09:45:00	red	ITT 2,45 h	09:45:00	no fecal pellets		09:45:00	red	ITT 2,45 h	09:45:00			09:45:00			09:45:00			09:45:00			09:45:00			09:45:00						09:45:00			09:45:00			09:45:00			09:45:00			09:45:00			09:45:00			09:45:00
			10:00:00	no fecal pellets					10:00:00			10:00:00			10:00:00			10:00:00			10:00:00			10:00:00						10:00:00			10:00:00			10:00:00			10:00:00			10:00:00			10:00:00			10:00:00
			10:15:00	no fecal pellets					10:15:00			10:15:00			10:15:00			10:15:00			10:15:00			10:15:00						10:15:00			10:15:00			10:15:00			10:15:00			10:15:00			10:15:00			10:15:00
			10:30:00	no fecal pellets					10:30:00			10:30:00			10:30:00			10:30:00			10:30:00	rot	ITT 3,50 h	10:30:00	rot	ITT 3,50 h				10:30:00			10:30:00			10:30:00			10:30:00			10:30:00	rot	ITT 3,5	10:30:00			10:30:00
			10:45:00	no fecal pellets					10:45:00			10:45:00			10:45:00			10:45:00												10:45:00			10:45:00			10:45:00			10:45:00						10:45:00			10:45:00
			11:00:00	no fecal pellets					11:00:00			11:00:00			11:00:00			11:00:00												11:00:00			11:00:00			11:00:00			11:00:00						11:00:00			11:00:00
			11:15:00	red	ITT 4,15 h				11:15:00			11:15:00			11:15:00			11:15:00												11:15:00			11:15:00			11:15:00			11:15:00						11:15:00			11:15:00
									11:30:00			11:30:00			11:30:00			11:30:00												11:30:00			11:30:00			11:30:00			11:30:00						11:30:00			11:30:00
									11:45:00			11:45:00			11:45:00			11:45:00												11:45:00			11:45:00			11:45:00			11:45:00						11:45:00			11:45:00
									12:00:00	red	ITT 5,00 h	12:00:00			12:00:00			12:00:00												12:00:00			12:00:00			12:00:00			12:00:00						12:00:00			12:00:00	rot
												12:15:00			12:15:00			12:15:00												12:15:00			12:15:00			12:15:00			12:15:00	rot	ITT 5,15				12:15:00
												12:30:00			12:30:00			12:30:00												12:30:00			12:30:00			12:30:00									12:30:00
												12:45:00			12:45:00			12:45:00												12:45:00			12:45:00			12:45:00									12:45:00
												13:00:00			13:00:00			13:00:00												13:00:00			13:00:00			13:00:00									13:00:00
												13:15:00			13:15:00			13:15:00												13:15:00			13:15:00			13:15:00									13:15:00
												13:30:00	red	ITT 6,5 h	13:30:00			13:30:00												13:30:00			13:30:00			13:30:00									13:30:00
															13:45:00			13:45:00												13:45:00	rot	ITT 6,45 h	13:45:00			13:45:00									13:45:00
															14:00:00			14:00:00															14:00:00			14:00:00									14:00:00	rot	ITT 7
															14:15:00			14:15:00															14:15:00	rot	ITT 7,15 h	14:15:00
															14:30:00	red	ITT 7,50 h	14:30:00																		14:30:00
																		14:45:00																		14:45:00
																		15:00:00	rot	ITT 8,00 h																15:00:00
																																				15:15:00
																																				15:30:00	red	ITT 8,3
[truncated: 1 more columns]

## Sheet: FPO_FI exp.3
n = 20 (10 male, 10 female)
FPO (number of fecal pellets/animal/h)											FI (g/100g BW/h)
animal ID	08:00:00	09:00:00	10:00:00	11:00:00	12:00:00	13:00:00	14:00:00	15:00:00	16:00:00	17:00:00	08:00:00	09:00:00	10:00:00	11:00:00	12:00:00	13:00:00	14:00:00	15:00:00	16:00:00	17:00:00
137	14	19	17	3	0.5	0.5	7	16	15	14.5	0.447676	0.411962	0.40856	0.110677	0.0396825	0.186206	0.595834	0.448242	0.443556	0.372713
117	0	0	0	0	24	18	32	4	2	0	0.3	0	0.61	0	0.15	0.15	0.46	0.3	0.3	0.15
126	32	39	21	16	0	0	0	13	35	10	1.30112	0.743494	0.557621	0.185874	0.185874	0.557621	0	0.371747	0.743494	0
132	8.5	10	5	6	5.5	4.5	2	5.5	9	15	0.899708	0.0807754	0.24552	0.0807754	0.0807754	0	0.164745	0.407071	0	0.163148
160	1.5	2.5	12.5	8.5	7.5	5	1	10	19.5	15	0.554034	0	0.137741	0.278552	0.139276	0	0.137741	0.554034	0.139276	0.693309
131	8.5	28.5	9	0.5	0	0	0	5.5	15	18	0.837884	0.369142	0.3775	0.0912409	0	0.0912409	0.186661	0.564161	0.186661	0.277902
141	12	21	5	0	0	0	0	2	0	3	1.10585	0.473934	0	0.157978	0.157978	0	0.157978	0.315956	0.315956	0.157978
140	4	6	9	5	0	1	6	5	16	13	0.71736	0.430416	0.143472	0.143472	0	0.286944	0	0.430416	0.143472	0.143472
148	0	0	0	12	1	0	0	0	0	7	0.283688	0.141844	0.283688	0.141844	0.283688	0.283688	0	0	0.283688	0
146	0	35	4	1	1	14	0	0	0	2	0.404858	0.269906	0.134953	0.269906	0.134953	0	0	0	0.134953	0.269906
166	7	31	6	11	0	0	9	0	10	0	0.502513	0	0.167504	0.335008	0	0	0.167504	0	0.167504	0.335008
163	16	20	20	0	0	0	0	3	8	28	0.353357	0.353357	0	0.176678	0	0	0.706714	0	0.176678	0.176678
155	17	9.5	3	0	0	0	0	0	1	4	0.319766	0.157068	0	0.052356	0.0537634	0.052356	0.318358	0.159883	0.107527	0.370714
165	10	18	5	0	0	1	11	8	2	8	0.849858	0.424929	0	0	0.141643	0.283286	0.283286	0.283286	0.283286	0
218	18	9	11	9	3	0	0	2	0	1	0.424929	0.141643	0	0.283286	0.141643	0	0	0.283286	0	0.141643
219	0	0	0	20	1	0	25.5	3.5	4	10	0.424929	0	0.141643	0	0.141643	0.141643	0	0	0.141643	0.283286
193	1	12	10	12	2	0	0.5	0	1.5	7	0.566572	0.283286	0.141643	0.141643	0.424929	0	0.283286	0.141643	0	0.849858
223	22	24	28	0	8	6	0	0	0	18	0.487805	0.487805	0.487805	0.243902	0	0.243902	0	0	0.731707	0.487805
216	15	19	16	6	5	0	0	0	0	1	0.538358	0.269179	0.269179	0.269179	0	0.13459	0.13459	0.269179	0.13459	0.13459
217	9	20	12	0.5	0	0	0	1	6	21	0.407056	0.27137	0.542741	0	0.135685	0.27137	0	0.27137	0.27137	0.135685
